# Supplementary material for: Validation of an Automated Scoring Algorithm That Assesses Eye Exploration in a 3-Dimensional Virtual Reality Environment Using Eye-Tracking Sensors
Source: Sensors (Basel). 2025 May 26;25(11):3331. doi: 10.3390/s25113331 (PMC12158043; doi:10.3390/s25113331)
Supplement: Supplementary file 1 [file sensors-25-03331-s001.zip › fixation_parameters.m]

function [overall_time,first_time_duration_in_aoi,time_to_first_fixation,number_of_revisits,score_total,cross_idx_positive,cross_idx_negative ] = fixation_parameters( ObjectPosX_window,ObjectPosY_window,GazeMarkerPosX_window,GazeMarkerPosY_window,GazeMarkerPosZ_window,time,dx,dy,bus ) 

if strcmp(bus,'none')

    m=30;

score_x=zeros(length(GazeMarkerPosX_window),1);
score_x(:)=-m;
score_y=zeros(length(GazeMarkerPosY_window),1);
score_y(:)=-m;
score_total=zeros(length(GazeMarkerPosX_window),1);
score_total(:)=-m;

score_idx=find((GazeMarkerPosX_window>(ObjectPosX_window-dx)) & (GazeMarkerPosX_window<(ObjectPosX_window+dx)));
score_x(score_idx)=m;
score_idx=find((GazeMarkerPosY_window>(ObjectPosY_window-dy)) & (GazeMarkerPosY_window<(ObjectPosY_window+dy)));
score_y(score_idx)=m;
score_total(find((score_x==score_y)&(score_x>0)))=m;
ChangeSign=diff(sign(score_total))/2;% vector of changing sign
cross_idx_positive = find(ChangeSign==1)+1;%positive cross index
cross_idx_negative = find(ChangeSign==-1)+1;%negative cross index

%%% specific cases
if isempty(cross_idx_positive)&isempty(cross_idx_negative)
  if score_total(1)>0%was looking all the time at the object
   time_in_aoi=10; 
   overall_time=10;
   number_of_revisits=0;
   %time_to_first_fixation=0;
   time_to_first_fixation=time(1);
   first_time_duration_in_aoi=time_in_aoi(1);
  end
  if score_total(1)<0%didnt look at the object
   time_in_aoi=0;
   overall_time=0; 
   number_of_revisits=0;
   time_to_first_fixation=0;
   first_time_duration_in_aoi=time_in_aoi(1);
  end

else
if ~isempty(cross_idx_positive) & isempty(cross_idx_negative)%continue looking at the object after 10 sec
cross_idx_negative=length(score_total); %put the last sample time as the time of exit AOI
end
if isempty(cross_idx_positive) & ~isempty(cross_idx_negative)%was looking at the object before pic
cross_idx_positive=1;  %put the first sample time as the time of enter AOI
end

if(cross_idx_positive(1)<cross_idx_negative(1))%gaze enter the pic at the beginning 
  if length(cross_idx_positive)>length(cross_idx_negative)%more enters than exits
    cross_idx_negative=[cross_idx_negative;length(score_total)];
  end
    
elseif (cross_idx_positive(1)>cross_idx_negative(1))%gaze out from the pic at the beginning
  cross_idx_positive=[1;cross_idx_positive];
  if length(cross_idx_positive)>length(cross_idx_negative)%more enters than exits
    cross_idx_negative=[cross_idx_negative;length(score_total)]; 
  end
  
end
%%%

if length(cross_idx_positive)>=2 
flag=0;
i=2;
N=length(cross_idx_positive)-1;
while flag<N
    flag=flag+1;
    time_out_aoi=time(cross_idx_positive(i))-time(cross_idx_negative(i-1)); % time intervals out of pic
    if time_out_aoi<0.11
      cross_idx_negative(i-1)=cross_idx_negative(i); %change wrong exist time to be the next exit time
      cross_idx_positive(i)=[]; %remove wrong enter time 
      cross_idx_negative(i)=[]; %remove wrong exist time 
      i=i-1;
    end
    i=i+1;
end
end

time_to_first_fixation=0;

time_in_aoi=time(cross_idx_negative)-time(cross_idx_positive); % time intervals within pic
temp=time_in_aoi(find(time_in_aoi>0.11));
if ~isempty(temp)% at least one fixation duration is above 0.1 sec
first_time_duration_in_aoi=temp(1); 
time_to_first_fixation_temp=time(cross_idx_positive(time_in_aoi==first_time_duration_in_aoi));
time_to_first_fixation=time_to_first_fixation_temp;
if length(time_to_first_fixation_temp)>1
time_to_first_fixation=time_to_first_fixation_temp(1);
end
else % there are no fixation with duration above 0.1 sec
first_time_duration_in_aoi=0;
time_to_first_fixation=0;
end
overall_time=sum(time_in_aoi);% overall time within pic
temp=time_in_aoi(time_in_aoi>0.11);
if length(temp)~=0
  number_of_revisits=length(temp)-1;
else
  number_of_revisits=0;
end


end

else %bus!='none'   
    
if strcmp(bus,'right')
    bus_z=-8.398;
elseif strcmp(bus,'left')
    bus_z=-15.06;
end

m=30;

score_x=zeros(length(GazeMarkerPosX_window),1);
score_x(:)=-m;
score_y=zeros(length(GazeMarkerPosY_window),1);
score_y(:)=-m;
score_total=zeros(length(GazeMarkerPosX_window),1);
score_total(:)=-m;

score_idx=find((GazeMarkerPosX_window>(ObjectPosX_window-dx)) & (GazeMarkerPosX_window<(ObjectPosX_window+dx)) & ((GazeMarkerPosZ_window>=bus_z-1) & (GazeMarkerPosZ_window<=bus_z+6)) ); %GazeMarkerPosZ_window<=bus_z+6
score_x(score_idx)=m;
score_idx=find((GazeMarkerPosY_window>=0) & (GazeMarkerPosY_window<(ObjectPosY_window+dy))); %(ObjectPosY_window-dy)
score_y(score_idx)=m;
score_total(find((score_x==score_y)&(score_x>0)))=m;
ChangeSign=diff(sign(score_total))/2;% vector of changing sign
cross_idx_positive = find(ChangeSign==1)+1;%positive cross index
cross_idx_negative = find(ChangeSign==-1)+1;%negative cross index

%%% specific cases
if isempty(cross_idx_positive)&isempty(cross_idx_negative)
  if score_total(1)>0%was looking all the time at the object
   time_in_aoi=10; 
   overall_time=10;
   number_of_revisits=0;
   
   %time_to_first_fixation=0;
   time_to_first_fixation=time(1);
   
   first_time_duration_in_aoi=time_in_aoi(1);
  end
  if score_total(1)<0%didnt look at the object
   time_in_aoi=0;
   overall_time=0; 
   number_of_revisits=0;
   time_to_first_fixation=0;
   first_time_duration_in_aoi=time_in_aoi(1);
  end

else
if ~isempty(cross_idx_positive) & isempty(cross_idx_negative)%continue looking at the object after 10 sec
cross_idx_negative=length(ChangeSign);
end
if isempty(cross_idx_positive) & ~isempty(cross_idx_negative)%was looking at the object before pic
cross_idx_positive=1;
end

if(cross_idx_positive(1)<cross_idx_negative(1))%gaze enter the pic at the beginning 
  if length(cross_idx_positive)>length(cross_idx_negative)%more enters than exits
    cross_idx_negative=[cross_idx_negative;length(ChangeSign)];
  end
    
elseif (cross_idx_positive(1)>cross_idx_negative(1))%gaze out from the pic at the beginning
  cross_idx_positive=[1;cross_idx_positive];
  if length(cross_idx_positive)>length(cross_idx_negative)%more enters than exits
    cross_idx_negative=[cross_idx_negative;length(ChangeSign)]; 
  end
  
end
%%%

if length(cross_idx_positive)>=2 
flag=0;
i=2;
N=length(cross_idx_positive)-1;
while flag<N
    flag=flag+1;
    time_out_aoi=time(cross_idx_positive(i))-time(cross_idx_negative(i-1)); % time intervals out of pic
    if time_out_aoi<0.1
      cross_idx_negative(i-1)=cross_idx_negative(i);
      cross_idx_positive(i)=[];
      cross_idx_negative(i)=[];
      i=i-1;
    end
    i=i+1;
end
end

time_to_first_fixation=0;

time_in_aoi=time(cross_idx_negative)-time(cross_idx_positive); % time intervals within pic
temp=time_in_aoi(find(time_in_aoi>0.1));
if ~isempty(temp)% at least one fixation duration is above 0.1 sec
first_time_duration_in_aoi=temp(1); 
time_to_first_fixation_temp=time(cross_idx_positive(time_in_aoi==first_time_duration_in_aoi));
time_to_first_fixation=time_to_first_fixation_temp;
if length(time_to_first_fixation_temp)>1
time_to_first_fixation=time_to_first_fixation_temp(1);
end
else % there are no fixation with duration above 0.1 sec
first_time_duration_in_aoi=0;
time_to_first_fixation=0;
end

temp=time_in_aoi(time_in_aoi>0.1);
overall_time=sum(temp);% overall time within pic
number_of_revisits=length(temp)-1;


end
end

if overall_time>10
    overall_time=10;
end
if overall_time==10
    time_to_first_fixation=round(time(1));
end
